# Supplementary material for: Development of a Versatile Lipid Core for Nanostructured Lipid Carriers (NLCs) Using Design of Experiments (DoE) and Raman Mapping
Source: Pharmaceutics. 2024 Feb 8;16(2):250. doi: 10.3390/pharmaceutics16020250 (PMC10893334; doi:10.3390/pharmaceutics16020250)
Supplement: Supplementary file 1 [file pharmaceutics-16-00250-s001.zip]

Archive with 1 entries (1 files):
- pharmaceutics-2822877-supplementary.pdf
